# Supplementary material for: ﻿A new species of holothuroid from the Labrador Sea (eastern Canada): Pseudothyonelabradorensis sp. nov. (Echinodermata, Holothuroidea, Dendrochirotida, Sclerodactylidae)
Source: Zookeys. 2024 Jul 8;1206:191–206. doi: 10.3897/zookeys.1206.123364 (PMC11249843; doi:10.3897/zookeys.1206.123364)
Supplement: XML Treatment for Pseudothyone labradorensis [file zookeys.1206.123364-treatment1.xml]

<!DOCTYPE tp:taxon-treatment
  PUBLIC "-//TaxonX//DTD Taxonomic Treatment Publishing DTD v0 20100105//EN" "tax-treatment-NSO.dtd">
<tp:taxon-treatment xmlns:tp="http://www.plazi.org/taxpub"><tp:treatment-meta><kwd-group><label>Taxon classification</label><kwd>
                <named-content content-type="kingdom">Animalia</named-content>
              </kwd><kwd>
                <named-content content-type="order">Dendrochirotida</named-content>
              </kwd><kwd>
                <named-content content-type="family">Sclerodactylidae</named-content>
              </kwd></kwd-group><mixed-citation publication-type="journal"><person-group><name><surname>Kremenetskaia</surname><given-names>Antonina</given-names></name><name><surname>Alvestad</surname><given-names>Tom</given-names></name><name><surname>Penney</surname><given-names>Heather D.</given-names></name><name><surname>Hamel</surname><given-names>Jean-François</given-names></name><name><surname>de Moura Neves</surname><given-names>Bárbara</given-names></name><name><surname>Côté</surname><given-names>David</given-names></name><name><surname>Mercier</surname><given-names>Annie</given-names></name></person-group><article-title>﻿A new species of holothuroid from the Labrador Sea (eastern Canada): <italic><tp:taxon-name><tp:taxon-name-part taxon-name-part-type="genus" reg="Pseudothyone">Pseudothyone</tp:taxon-name-part><tp:taxon-name-part taxon-name-part-type="species" reg="labradorensis">labradorensis</tp:taxon-name-part></tp:taxon-name></italic> sp. nov. (<tp:taxon-name><tp:taxon-name-part taxon-name-part-type="phylum">Echinodermata</tp:taxon-name-part></tp:taxon-name>, <tp:taxon-name><tp:taxon-name-part taxon-name-part-type="class">Holothuroidea</tp:taxon-name-part></tp:taxon-name>, <tp:taxon-name><tp:taxon-name-part taxon-name-part-type="order">Dendrochirotida</tp:taxon-name-part></tp:taxon-name>, <tp:taxon-name><tp:taxon-name-part taxon-name-part-type="family">Sclerodactylidae</tp:taxon-name-part></tp:taxon-name>)</article-title><source>Zookeys</source><day>08</day><month>07</month><year>2024</year><volume>1206</volume><fpage>191</fpage><lpage>206</lpage><pub-id pub-id-type="doi">10.3897/zookeys.1206.123364</pub-id></mixed-citation></tp:treatment-meta><tp:nomenclature><label>﻿</label><tp:taxon-name>
              <object-id xmlns:xlink="http://www.w3.org/1999/xlink" content-type="arpha" xlink:type="simple">9B64AAFE-BD53-5697-8C2A-D3FE095FFB90</object-id>
              <tp:taxon-name-part taxon-name-part-type="genus" reg="Pseudothyone">Pseudothyone</tp:taxon-name-part>
              <tp:taxon-name-part taxon-name-part-type="species" reg="labradorensis">labradorensis</tp:taxon-name-part>
              <object-id xmlns:xlink="http://www.w3.org/1999/xlink" content-type="zoobank" xlink:type="simple">https://www.zoobank.org/B4110DB7-0589-4A96-BC32-344F56ABF794</object-id>
            </tp:taxon-name><tp:taxon-status xmlns:xlink="http://www.w3.org/1999/xlink" xlink:type="simple">sp. nov.</tp:taxon-status><xref ref-type="fig" rid="F2">Figs 2</xref><xref ref-type="fig" rid="F3">, 3</xref></tp:nomenclature><tp:treatment-sec sec-type="type material" id="SECID0ECIBG"><title>Type material.</title><p><bold><italic>Holotype</italic>.</bold> Canada • 9.5 mm in length; Labrador Sea, <named-content xmlns:xlink="http://www.w3.org/1999/xlink" content-type="dwc:verbatimCoordinates" xlink:type="simple"><named-content content-type="geo-json" specific-use="{&#34;type&#34;:&#34;Point&#34;,&#34;coordinates&#34;:[-58.084000,56.500000]}" id="NCID0EQIBG" xlink:type="simple">56.500, -58.084</named-content></named-content>, depth 740–969 m (between bottom and recovery); 30 Aug. 2020; Station ISECOLD -0-1000; rock dredge; substratum primarily mud with sparse rocks; <abbrev xmlns:xlink="http://www.w3.org/1999/xlink" xlink:title="Shirshov Institute of Oceanology, Russian Academy of Sciences, Moscow, Russia" id="ABBRID0EVIBG" xlink:type="simple">IORAS</abbrev> ECH02801, ID AMLAB-02. <bold><italic>Paratype</italic>.</bold> Canada • 14 mm in length, collected at same time and locality as holotype; <abbrev xmlns:xlink="http://www.w3.org/1999/xlink" xlink:title="Shirshov Institute of Oceanology, Russian Academy of Sciences, Moscow, Russia" id="ABBRID0E4IBG" xlink:type="simple">IORAS</abbrev> ECH02802, ID PT1210. Both holotype and paratype are preserved and stored in 96% ethanol.</p></tp:treatment-sec><tp:treatment-sec sec-type="diagnosis" id="SECID0EBJBG"><title>Diagnosis.</title><p>Body curved, cylindrical, tapered at anterior and posterior ends. Body colour in vivo pinkish. Tentacles 10, two ventral tentacles smaller. Tube feet arranged in several rows along radii, also present in interradii and on tapered posterior part of body. Body-wall ossicles slightly concave plates of irregular shape with smooth margins and perforations. Ossicles of tube feet rod-shaped; terminal plate irregular in shape; rods not numerous, smooth, with enlarged tuberculous ends. Tentacle ossicles rods with enlarged perforated ends. Segments of calcareous ring with undivided posterior projections.</p></tp:treatment-sec><tp:treatment-sec sec-type="description" id="SECID0EGJBG"><title>Description.</title><p>Body curved towards dorsal side, wider and cylindrical in the middle, anterior end tapered towards terminal mouth, posterior end tapered to a ‘tail’ towards terminal anus, ‘tail’ short, more prominent in paratype and short in holotype (Fig. <xref ref-type="fig" rid="F2">2A–D</xref>). Body colour pinkish in living specimens (Fig. <xref ref-type="fig" rid="F2">2A, B</xref>), tentacles, tube feet and ‘tail’ more brightly coloured; colour in ethanol uniformly greyish, tentacles and tube feet whitish or greyish (Fig. <xref ref-type="fig" rid="F2">2C, D</xref>). Body length 9.5 mm in holotype, 14 mm in paratype. Body-wall skin thin, rough, non-transparent, with dense layer of scale-like ossicles (Fig. <xref ref-type="fig" rid="F2">2G</xref>). Tentacles (examined in holotype, in paratype they were partly retracted) ten, two ventral tentacles remarkably smaller in size. Tube feet small (Fig. <xref ref-type="fig" rid="F2">2F</xref>), non-transparent in ethanol, arranged in several rows along radii and also scattered in interradii; tube feet more numerous on mid body, along ventrolateral and mid-ventral radii; on ‘tail’ tube feet smaller and less numerous, arranged in double rows (Fig. <xref ref-type="fig" rid="F2">2E</xref>). Anal papillae five (Fig. <xref ref-type="fig" rid="F2">2E</xref>). Pieces of calcareous ring up to 1.6 mm in length, united at most their length, radial segments with undivided posterior projections, with forked grooved anterior projections; interradial segments with grooved anterior projections (Fig. <xref ref-type="fig" rid="F2">2H, I</xref>). Retractor muscles undivided, not flat, broader anteriorly (Fig. <xref ref-type="fig" rid="F2">2I</xref>). Polian vesicle single, non-divided (Fig. <xref ref-type="fig" rid="F2">2I</xref>). Gonad in a tuft (Fig. <xref ref-type="fig" rid="F2">2I</xref>), gonad tubules in paratype with oocytes of different size.</p><fig id="F2" position="float" orientation="portrait"><object-id xmlns:xlink="http://www.w3.org/1999/xlink" content-type="doi" xlink:type="simple">10.3897/zookeys.1206.123364.figure2</object-id><object-id xmlns:xlink="http://www.w3.org/1999/xlink" content-type="arpha" xlink:type="simple">ADB4AD77-0667-5111-BBE1-33446F33E44B</object-id><label>Figure 2.</label><caption><p><italic><tp:taxon-name><tp:taxon-name-part taxon-name-part-type="genus" reg="Pseudothyone">Pseudothyone</tp:taxon-name-part><tp:taxon-name-part taxon-name-part-type="species" reg="labradorensis">labradorensis</tp:taxon-name-part></tp:taxon-name></italic> sp. nov., external and internal morphology <bold>A, C</bold> holotype, before preservation (<bold>A</bold>) and preserved in ethanol (<bold>C</bold>) <bold>B, D</bold> paratype, before preservation (<bold>B)</bold>, in ethanol (<bold>D</bold>) <bold>E</bold> tapered posterior body part in paratype <bold>F</bold> tube feet in holotype <bold>G</bold> body-wall skin with dense layer of ossicles <bold>H</bold> segments of calcareous ring in holotype <bold>I</bold> dissected anterior part in paratype. Labels: ap anal papillae, g gonad, pv Polian vesicle, rm retractor muscle.</p></caption><graphic xmlns:xlink="http://www.w3.org/1999/xlink" xlink:href="zookeys-1206-191_article-123364__-g002.jpg" position="float" orientation="portrait" xlink:type="simple" id="oo_1087343.jpg"><uri content-type="original_file" xlink:type="simple">https://binary.pensoft.net/fig/1087343</uri></graphic></fig><p>Body-wall ossicles in a single dense overlapping layer, laying their concave side out; body-wall ossicles small perforated plates, usually do not exceed 200 µm in length, slightly concave, mostly irregular in shape, smooth; perforations with smooth margins, from rounded to oblong in shape, their size and shape can vary even on a same plate (Fig. <xref ref-type="fig" rid="F3">3A, D</xref>). Introvert with bigger flat plates, plates often narrow and elongated (Fig. <xref ref-type="fig" rid="F3">3B</xref>). On tube feet supporting rod-shaped ossicles, not numerous, curved in shape, with slightly enlarged perforated ends, length 100–130 µm; terminal plate delicate, irregular in shape, ~70 µm in diameter (Fig. <xref ref-type="fig" rid="F3">3E</xref>). Tentacle ossicles curved rods, most ossicles ranged 100–480 µm in length, bigger in proximal part of tentacles; smaller rods sometimes enlarged in the middle; bigger rods often with enlarged spatulated and/or bifurcated ends (Fig. <xref ref-type="fig" rid="F3">3C</xref>).</p><fig id="F3" position="float" orientation="portrait"><object-id xmlns:xlink="http://www.w3.org/1999/xlink" content-type="doi" xlink:type="simple">10.3897/zookeys.1206.123364.figure3</object-id><object-id xmlns:xlink="http://www.w3.org/1999/xlink" content-type="arpha" xlink:type="simple">0CF449D3-6459-5475-9274-B854FA720A5E</object-id><label>Figure 3.</label><caption><p>Ossicles of <italic><tp:taxon-name><tp:taxon-name-part taxon-name-part-type="genus" reg="Pseudothyone">Pseudothyone</tp:taxon-name-part><tp:taxon-name-part taxon-name-part-type="species" reg="labradorensis">labradorensis</tp:taxon-name-part></tp:taxon-name></italic> sp. nov. <bold>A, D</bold> body-wall perforated plates <bold>B</bold> introvert perforated plates <bold>C</bold> tentacle rods <bold>E</bold> tube foot rods and terminal plate <bold>F</bold> right dorsal radial (r) and interradial (ir) segments of calcareous ring. <bold>A, B, C</bold><abbrev xmlns:xlink="http://www.w3.org/1999/xlink" xlink:title="scanning electronic microscopy" id="ABBRID0EXNBG" xlink:type="simple">SEM</abbrev> images <bold>D, E</bold> light microscope images <bold>F</bold> drawing.</p></caption><graphic xmlns:xlink="http://www.w3.org/1999/xlink" xlink:href="zookeys-1206-191_article-123364__-g003.jpg" position="float" orientation="portrait" xlink:type="simple" id="oo_1087344.jpg"><uri content-type="original_file" xlink:type="simple">https://binary.pensoft.net/fig/1087344</uri></graphic></fig></tp:treatment-sec><tp:treatment-sec sec-type="Differential diagnosis" id="SECID0EEOBG"><title>Differential diagnosis.</title><p><italic><tp:taxon-name><tp:taxon-name-part taxon-name-part-type="genus" reg="Pseudothyone">Pseudothyone</tp:taxon-name-part><tp:taxon-name-part taxon-name-part-type="species" reg="labradorensis">labradorensis</tp:taxon-name-part></tp:taxon-name></italic> sp. nov. can be distinguished from other species by a combination of the following characters: pinkish body colour (may disappear after preservation in ethanol); tube feet arranged in double rows on tapered posterior end; body-wall ossicles only perforated plates with smooth perforation margins; introvert ossicles perforated plates; tube foot ossicles rods and terminal plate of irregular shape.</p></tp:treatment-sec><tp:treatment-sec sec-type="distribution" id="SECID0EVOBG"><title>Distribution.</title><p>Canada, Labrador Sea, depth 740–969 m.</p></tp:treatment-sec><tp:treatment-sec sec-type="etymology" id="SECID0E1OBG"><title>Etymology.</title><p>The species is named after its type locality.</p></tp:treatment-sec></tp:taxon-treatment>
